# Supplementary material for: Developmental transcriptomics of the Firebrat: Exploring developmental expression patterns and morphology during the embryogenesis of Thermobia domestica
Source: PLoS One. 2025 Jun 5;20(6):e0324844. doi: 10.1371/journal.pone.0324844 (PMC12140273; doi:10.1371/journal.pone.0324844)
Supplement: S2 Table — Rows list all enriched GOslims in alphabetical order, while columns represent clusters. Clusters 2, 3, 5, 7, 9, 10, 11, 18, 20, 25–27, 29, 30 and 32 were not significantly enriched for any GO term and were therefore excluded from the overview. (XLSX) [file pone.0324844.s006.xlsx]

## Sheet: Sheet1
GOslim frequencies	cl1	cl4	cl6	cl8	cl12	cl13	cl14	cl15	cl16	cl17	cl19	cl21	cl22	cl23	cl24	cl28	cl31	cl33	cl34	cl35	cl36	cl37	cl38	cl39	cl4	cl41	cl42	cl43	cl44	cl45
alcohol metabolic process																						1								1
amino acid metabolic process																				1		6		3						2
amino sugar metabolic process															1							1		3
analia development											1
anatomical structure homeostasis				1																		1			1					1
anatomical structure maturation																												1		2
anatomical structure morphogenesis				2							5				1			5		3					2	1	2	6	1	5
animal organ morphogenesis											2							2									1	2		3
apoptotic process involved in development																												5
appendage development											2							3							3		3	3	3	3
autophagy																												2		7
behavior			4	13											1			2	1	3		1		4				2		3
brain development											2							2
carbohydrate metabolic process											2											1		1			1	3		6
cell adhesion			1	5							7	3						1							1		1	2	1	2
cell competition in a multicellular organism																								1
cell cycle																		3				12			3		1	4	18	2
cell death															2							1			2		1	17		1
cell differentiation											19							12		1					5			13		7
cell division																		6				4			6		1	2		2
cell growth																		4		4							2	1		3
cell morphogenesis			2	2							9							8										12		7
cell motility											6							5										2		5
cell population proliferation											6		1					3							4			13		4
cell surface receptor signaling pathway											4				3			12	1						4		2	18	2	13
cellular metabolic process			3	1	2		4		1	5	11	6		2	2		2	23	1			44	1	19	38	4	23	54	11	69
cellular modified amino acid metabolic process																						2								3
cellularization																												1		2
chemical homeostasis			3	11										13	14			2	8			4		2						4
chromosome organization															2							6			11		7	13		4
chromosome segregation																						3			21		2	28
cilium organization																			3						2		3	3		5
circadian rhythm				6														5	1											4
cognition				5														5		6								4
cuticle development		2	2	2		2		4							1							1		4
cytoskeleton organization				3														1	13	1		4			8		2	34		8
cytoskeleton-dependent intracellular transport																		1	2									3		2
dedifferentiation																									2
development of primary sexual characteristics											1																	2
developmental growth											3							3		2					1			4		5
digestion			1
digestive system development											8
DNA metabolic process																		1				16			35		6	16
embryo development																												1		1
embryo development ending in birth or egg hatching																									1			2		3
embryonic morphogenesis																												1		2
embryonic organ development											1																	1
embryonic pattern specification											9											2						5		8
endocrine system development																		1
endomembrane system organization														1					1			1								6
epithelium development											3							2		1								7		1
establishment or maintenance of cell polarity											2								2									6
extracellular matrix organization			1								1
eye development				1							6							11	1	2								6		6
G protein-coupled receptor signaling pathway				8											1				3
generation of precursor metabolites and energy	6															4						2						3
germ-line cyst encapsulation																												1
germ-line sex determination																									1
gland development																												1		1
glycoprotein metabolic process							2		2						1							2								9
heart development				1							5
hematopoietic or lymphoid organ development											2																			2
imaginal disc development											19							4										2
immune response							1		2													2		4			1	12		31
immune system process			3								3									2				1			2	12		11
instar larval or pupal development							1																	1
intracellular signal transduction				4											11			13	4	5		7			11		1	21	2	3
larval development																			1											2
lipid metabolic process		14	4				1							6	21			3				2	4	11			2	7		36
lipid transport							2
locomotion			2	1							15							11				4		1				3		3
locomotory behavior				3														2	1
male sex differentiation																														1
membrane organization				1											2							4					1	1		9
mesenchyme development											2
mesoderm development				1							1																	1
metamorphosis											9							3							1		1	5	1	3
microtubule-based movement																												3		1
mitochondrial transport																						3				5				1
mitochondrion organization																2			1			3				1	1	1		3
mitotic cell cycle, embryonic																		2				1					2
molting cycle								1																2
monoatomic ion transport	2		1	17										5	11				7			1		3				4		9
multi-organism reproductive process			1	1
muscle organ development				1							3
muscle structure development				6							2							1												2
muscle system process				2															3
nervous system development				4							15				2			12		2				1	3			12		7
nervous system process			1	1														1	1	1								1
neurotransmitter transport				6											2
notum development																												1
nucleic acid metabolic process																						1			1			1
nucleobase-containing small molecule metabolic process											1											22			33		1	2		17
nucleocytoplasmic transport																					1	9			4			1
nucleus organization																											1	4
organic substance metabolic process				1			2			4	2	4			5		1	3				17		6	1		12	19	2	19
pattern specification process											12							2		1								5		1
pigment metabolic process																				3										3
post-embryonic development											1				1			1							1	1	1	1	1	1
protein folding															1							2						1		5
protein lipidation																														2
protein localization							5		1						4			1	1	1	1	28			13			2		14
protein maturation							9	4									6											1		3
protein metabolic process							1		1	1	1	1		1	8		1		2		1	4					4	42		32
protein modification by small protein conjugation or removal															4												5	9		1
protein-containing complex assembly			1													2			4			4			4		1	9	1	3
regeneration																		2							2
regulation of embryonic development																		1									2
regulation of multicellular organismal development											5							9							5		1	1		6
regulatory ncRNA-mediated gene silencing																		4			1							9		3
renal system development											3
reproduction			2						1		2				3			1	1	2	2	1		1	7		3	17		18
reproductive system development											1																	1
respiratory system development		2									7	2						1		1		1						4
response to chemical			3	14											12							7		3				11		15
response to external stimulus									1						5				1	4		5		9	2	1		19		29
response to stress			1																	1		6		5	3		1	6		8
ribosome biogenesis												2										9
RNA localization																						3						5		4
RNA metabolic process									4		9				1			21			2	21			18	3	18	67	7	35
rRNA metabolic process																					1	14						4		2
salivary gland development											1																			2
sensory organ development											4							2										3		2
sensory perception				2														1	3								1	1
sex determination													1																	1
sno(s)RNA metabolic process																												4
sulfur compound metabolic process															2															5
synapse organization			1	7																2							1	4		7
synaptic signaling			6	13														1	1	4
system development											1							1										1
trachea development		1
translation					2				1	2		2						2			1	8						3		3
transmembrane transport			1	3										5	8				3			1		5						3
tube development											3							2		1								3		3
vacuole organization																												1		5
ventral cord development											1							1										1
vesicle-mediated transport				8				2	4						2					1		3					1	11		1
vitamin metabolic process																						1
